# Supplementary material for: Biomacromolecular Profile in Human Primary Retinal Pigment Epithelial Cells—A Study of Oxidative Stress and Autophagy by Synchrotron-Based FTIR Microspectroscopy
Source: Biomedicines. 2023 Jan 21;11(2):300. doi: 10.3390/biomedicines11020300 (PMC9952973; doi:10.3390/biomedicines11020300)
Supplement: Supplementary file 1 [file biomedicines-11-00300-s001.zip]

Archive with 1 entries (1 files):
- biomedicines-2142326-supplementary.pdf
